# Supplementary material for: 3-dimensional electron microscopic imaging of the zebrafish olfactory bulb and dense reconstruction of neurons
Source: Sci Data. 2016 Nov 8;3:160100. doi: 10.1038/sdata.2016.100 (PMC5100684; doi:10.1038/sdata.2016.100)
Supplement: Supplementary file 1 [file sdata2016100-isa1.zip]

Archive with 3 entries (3 files):
- i_Investigation.txt
- s_study_Wanner.txt
- a_assay_Wanner.txt
