# Supplementary material for: 3-dimensional electron microscopic imaging of the zebrafish olfactory bulb and dense reconstruction of neurons
Source: Sci Data. 2016 Nov 8;3:160100. doi: 10.1038/sdata.2016.100 (PMC5100684; doi:10.1038/sdata.2016.100)
Supplement: Supplementary file 1 [file sdata2016100-isa1.zip › i_Investigation.txt]

# Investigation File generated for Scientific Data with Investigation File Authoring Tool version 0.1.0 on 04/10/2016 - This metadata file is CC0
ONTOLOGY SOURCE REFERENCE
Term Source Name	NCBITAXON	UBERON	OBI	BAO	NCIT
Term Source File	http://data.bioontology.org/ontologies/NCBITAXON	http://data.bioontology.org/ontologies/UBERON	http://data.bioontology.org/ontologies/OBI	http://data.bioontology.org/ontologies/BAO	http://data.bioontology.org/ontologies/NCIT
Term Source Version	2016AA	releases/2014-06-15	2014-08-18	2.0	16.05e
Term Source Description	National Center for Biotechnology Information (NCBI) Organismal Classification	Uber Anatomy Ontology	Ontology for Biomedical Investigations	BioAssay Ontology	National Cancer Institute Thesaurus
INVESTIGATION
Investigation Identifier
Investigation Title
Investigation Description
Investigation Submission Date
Investigation Public Release Date
INVESTIGATION PUBLICATIONS
Investigation PubMed ID
Investigation Publication DOI
Investigation Publication Author List
Investigation Publication Title
Investigation Publication Status
Investigation Publication Status Term Accession Number
Investigation Publication Status Term Source REF
INVESTIGATION CONTACTS
Investigation Person Last Name
Investigation Person Mid Initials
Investigation Person First Name
Investigation Person Address
Investigation Person Phone
Investigation Person Fax
Investigation Person Email
Investigation Person Affiliation
Investigation Person Roles
Investigation Person Roles Term Accession Number
Investigation Person Roles Term Source REF
STUDY
Study Identifier	10.1038/sdata.2016.100
Study Title	3-dimensional electron microscopic imaging of the zebrafish olfactory bulb and dense reconstruction of neurons
Study Submission Date	02/08/2016
Study Public Release Date	08/11/2016
Study Description	http://www.nature.com/articles/sdata2016100#abstract
Study File Name	s_study_Wanner.txt
Comment[Subject Keywords]	///;//;///
Comment[Manuscript Licence]	CC BY-4.0
Comment[Experimental Metadata Licence]	CC0
Comment[Supplementary Information File Name]	
Comment[Supplementary Information File Type]	x-zip-compressed
Comment[Supplementary Information File URL]	http://www.nature.com/articles/sdata2016100#supplementary-information
Comment[Data Repository]	NeuroData;Zenodo
Comment[Data Record Accession]	doi:10.7281/T1MS3QN7;doi:10.5281/zenodo.58985
Comment[Data Record URI]	http://doi.org/10.7281/T1MS3QN7;http://dx.doi.org/10.5281/zenodo.58985
STUDY DESIGN DESCRIPTORS
Study Design Type	observation design
Study Design Type Term Accession Number	OBI:0300311
Study Design Type Term Source REF	OBI
STUDY PUBLICATIONS
Study PubMed ID	""
Study Publication DOI	doi:10.1038/nn.4290
Study Publication Author List	""
Study Publication Title	""
Study Publication Status	published
Study Publication Status Term Accession Number	
Study Publication Status Term Source REF	
STUDY FACTORS
Study Factor Name
Study Factor Type
Study Factor Type Term Accession Number
Study Factor Type Term Source REF
STUDY ASSAYS
Study Assay Measurement Type	neuronal morphology phenotype
Study Assay Measurement Type Term Accession Number	BAO:0170022
Study Assay Measurement Type Term Source REF	BAO
Study Assay Technology Type	electron microscopy imaging assay
Study Assay Technology Type Term Accession Number	OBI:0001631
Study Assay Technology Type Term Source REF	OBI
Study Assay Technology Platform	serial block face scanning EM, QuantaFEG 200
Study Assay File Name	a_assay_Wanner.txt
STUDY PROTOCOLS
Study Protocol Name	Dissection	Fixation and staining	Embedding and mounting of the sample	Electron microscopy	Image processing	Neuron reconstruction
Study Protocol Type	Dissection	Fixation	Embedding	Imaging Technique	Data Processing	data transformation
Study Protocol Type Term Accession Number	NCIT:C15227	NCIT:C25219	NCIT:C48163	NCIT:C17369	NCIT:C47925	OBI:0200000
Study Protocol Type Term Source REF	NCIT	NCIT	NCIT	NCIT	NCIT	OBI
Study Protocol Description						
Study Protocol URI	""	""	""	""	""	""
Study Protocol Version						
Study Protocol Parameters Name	""	""	""	""	""	""
Study Protocol Parameters Name Term Accession Number	""	""	""	""	""	""
Study Protocol Parameters Name Term Source REF	""	""	""	""	""	""
Study Protocol Components Name	""	""	""	""	""	""
Study Protocol Components Type	""	""	""	""	""	""
Study Protocol Components Type Term Accession Number	""	""	""	""	""	""
Study Protocol Components Type Term Source REF	""	""	""	""	""	""
STUDY CONTACTS
Study Person Last Name	Wanner	Genoud	Friedrich
Study Person First Name	Adrian A.	Christel	Rainer W.
Study Person Mid Initials			
Study Person Email	adrian.wanner@fmi.ch	""	rainer.friedrich@fmi.ch
Study Person Phone			
Study Person Fax			
Study Person Address			
Study Person Affiliation	Friedrich Miescher Institute for Biomedical Research, Maulbeerstrasse 66, 4058 Basel, Switzerland	Friedrich Miescher Institute for Biomedical Research, Maulbeerstrasse 66, 4058 Basel, Switzerland	Friedrich Miescher Institute for Biomedical Research, Maulbeerstrasse 66, 4058 Basel, Switzerland
Study Person Roles			
Study Person Roles Term Accession Number			
Study Person Roles Term Source REF			
Comment[Study Person ORCID]			
Comment[Funder]			
Comment[FundRef ID]			
Comment[Funder Term Source REF]			
Comment[Grant Identifier]			
