# Supplementary material for: 3-dimensional electron microscopic imaging of the zebrafish olfactory bulb and dense reconstruction of neurons
Source: Sci Data. 2016 Nov 8;3:160100. doi: 10.1038/sdata.2016.100 (PMC5100684; doi:10.1038/sdata.2016.100)
Supplement: Supplementary file 1 [file sdata2016100-isa1.zip › s_study_Wanner.txt]

Source Name	Characteristics[age]	Characteristics[organism]	Term Source REF	Term Accession Number	Characteristics[organism part]	Term Source REF	Term Accession Number	Protocol REF	Protocol REF	Protocol REF	Sample Name
zebrafish larva	4.5 dpf	Danio rerio	NCBITAXON	NCBITaxon:7955	olfactory bulb	UBERON	UBERON:0002264	Dissection	Fixation and staining	Embedding and mounting of the sample	fixed zebrafish larva
