# Supplementary material for: 3-dimensional electron microscopic imaging of the zebrafish olfactory bulb and dense reconstruction of neurons
Source: Sci Data. 2016 Nov 8;3:160100. doi: 10.1038/sdata.2016.100 (PMC5100684; doi:10.1038/sdata.2016.100)
Supplement: Supplementary file 1 [file sdata2016100-isa1.zip › a_assay_Wanner.txt]

Sample Name	Protocol REF	Protocol REF	Assay Name	Raw Data File	Comment[Data Repository]	Comment[Data Record Accession]	Protocol REF	Derived Data File	Comment[Data Repository]	Comment[Data Record Accession]
fixed zebrafish larva	Electron microscopy	Image processing	serial block face EM	http://doi.org/10.7281/T1MS3QN7	NeuroData	http://doi.org/10.7281/T1MS3QN7	Neuron reconstruction	WannerAA201605_SkeletonsGlomeruli.zip	Zenodo	http://dx.doi.org/10.5281/zenodo.58985
